# Supplementary material for: Persistence of antibodies in laboratory staff immunized with quadrivalent meningococcal polysaccharide vaccine
Source: J Occup Med Toxicol. 2013 Mar 4;8:4. doi: 10.1186/1745-6673-8-4 (PMC3599363; doi:10.1186/1745-6673-8-4)
Supplement: Additional files 1: Table S1 — Serum bactericidal antibody titers and concentration of IgG against meningococci of serogroups A, C, W135, and Y. PN: participant number, m: male, f: female, Months: months after vaccination corrected by probable time to achieve plateau antibody concentrations (10 days, see Methods), Age: age in years at vaccination, ‘-‘: value excluded from the sample. [file 1745-6673-8-4-S1.xls]

## Sheet: Supplemental Table
PN	Serum Bactericidal Antibody Titers				Concentration of IgG (µg/ml)				Sex	Months	Age
	A	C	W135	Y	A	C	W135	Y
1	16	4	4	128	13.03	1.00	0.84	0.52	f	21.3	25.1
2	4,096	128	4,096	2,048	14.27	1.91	3.45	2.13	f	14.3	16.4
3	256	4,096	4	1,024	15.03	27.12	1.64	1.69	f	25.3	19.9
4	256	1,024	64	512	11.54	2.25	0.85	20.42	f	93.3	40.7
5	256	1,024	1,024	2,048	3.72	5.10	0.31	1.15	f	53.3	21.6
6	512	128	512	2,048	14.84	2.71	10.88	0.50	f	47.3	24.7
7	4,096	8,192	512	2,048	27.39	1.46	3.47	30.44	m	13.3	31.0
8	512	8,192	256	512	6.47	9.03	0.54	3.57	f	50.3	37.4
9	256	512	4	8,192	10.25	4.63	0.30	0.28	m	29.3	22.3
10	512	64	16,384	8,192	34.53	6.68	466.54	56.13	f	32.4	21.1
11	128	256	4	128	10.95	1.85	0.69	1.35	m	66.9	34.8
12	256	4,096	256	512	61.87	22.51	1.53	1.33	m	32.8	35.4
13	256	128	128	512	7.50	2.11	0.61	0.52	m	74.1	26.1
14	512	16,384	32	1,024	47.29	29.70	5.07	25.85	f	0.1	23.3
15	128	256	2,048	1,024	12.01	1.58	40.02	1.04	f	24.2	25.0
16	32	2,048	512	64	20.76	29.55	2.08	15.91	f	37.2	26.0
17	256	-	4	4	87.39	-	2.18	3.80	m	70.7	28.5
18	2	64	2	8	12.57	6.30	0.95	0.66	m	89.8	37.2
19	64	16	2	256	7.33	1.00	0.52	0.55	m	158.1	19.6
20	16,384	80,192	4,096	4,096	118.62	24.53	1.83	1.37	f	1.0	27.3
Serum bactericidal antibody titers and concentration of IgG against meningococci of serogroups A, C, W135, and Y. PN: participant number, m: male, f: female, Months: months after vaccination corrected by probable time to achieve plateau antibody concentrations (10 days, see Methods), Age: age in years at vaccination, ‘-‘: value excluded from study sample.
